# Supplementary material for: A Proteomic and Cellular Analysis of Uropods in the Pathogen Entamoeba histolytica
Source: PLoS Negl Trop Dis. 2011 Apr 5;5(4):e1002. doi: 10.1371/journal.pntd.0001002 (PMC3071361; doi:10.1371/journal.pntd.0001002)
Supplement: Table S1 — Proteins identified at the uropod of Entamoeba histolytica. (0.05 MB XLS) [file pntd.0001002.s001.xls]

## Sheet: Feuil1
Table S1. PROTEINS IDENTIFIED AT THE UROPOD OF ENTAMOEBA HISTOLYTICA
				Experiment I		Experiment II
Genbank GI	JCVI Acession	Description	Mass (kDa)	Unique peptides	% Covery	Unique peptides	% Covery
SURFACE - LINKED
67479719	EHI_136160	calreticulin	45	12	29	11	32
67478183	EHI_015380	immuno-dominant variable surface antigen	125	11	10	8	11
405076	N/A	P-glycoprotein 6	143	8	6.9	10	8
183232088	EHI_100320	multidrug resistance protein	182	8	6.6	9	6.8
183232225	EHI_030830	Plasma membrane calcium-transporting ATPase	114	8	8.5	8	9.2
67475672	EHI_016480	Plasma membrane calcium-transporting ATPase	119	8	4.8	5	4
3392885	N/A	Plasma membrane calcium ion-transporting ATPase	121	7	6.3	3	3.6
67481663	EHI_012270	Gal/GalNAc lectin heavy subunit	144	6	4.8	7	5
67481591	EHI_035690	Gal/GalNAc lectin light subunit	34	5	2	4	20
67476079	EHI_065670	cation-transporting P-typeATPase	126	5	2.7	3	3.1
67484480	EHI_148790	Gal/GalNAc lectin light subunit	32	4	17	5	13
305078	N/A	Gal/GalNAc lectin light subunit	34	4	12	2	6
183230108	EHI_012330	serine-threonine-isoleucine rich protein	291	4	1.8	2	1
67475812	EHI_074020	vacuolar proton ATPase subunit	93	3	5.5	7	12
67463605	EHI_111990	CXXC-rich protein	131	3	2	4	3
67474486	EHI_181220	adhesin 112 (EhADH112)	78	3	5.7	3	8.2
67479029	EHI_095820	ATP-binding cassette transporter MRP	152	3	2.3	3	2.4
CYTOSKELETON -RELATED
67483616	EHI_110180	myosin II heavy chain	247	26	14	40	22
67462785	EHI_159150	actin	42	10	28	14	38
67468658	EHI_167310	Grainin 2	24	7	22	15	38
67468717	EHI_167300	Grainin 1	24	5	25	8	33
183230870	EHI_155530	chromosome partition protein	121	3	1.9	2	1.6
103484580	N/A	Clathrin heavy chain	184	2	4.8	8	5
6636336	N/A	actinin-like protein	63	2	4.8	5	9.7
67478790	EHI_167130	filopodin	180	2	1.5	5	3.3
67484080	EHI_045000	actin-related protein 2/3 complex subunit 1A	40	2	6.6	4	15
67484714	EHI_148890	calmodulin	17	2	14	4	29
183234431	EHI_120360	grainin	25	2	12	3	16
67484090	EHI_104630	filamin 2	95	2	3.5	2	3.2
67477667	EHI_110810	unconventional myosin IB	119	2	2	2	2.7
PROTEINASES
183231030	EHI_127030	Peptidase-CP-C6	58	7	12	5	14
67469327	EHI_033710	cysteine proteinase, CP-A2	35	4	15	6	18
67479681	EHI_136440	dipeptidyl-peptidase (lipase family)	77	4	4.9	5	15
183231521	EHI_093970	Peptidase-CP-C13	69	4	6.6	3	7.9
67463512	EHI_182720	dipeptidyl-peptidase ((lipase family)	76	3	6.5	7	11
183231582	EHI_010340	Peptidase-CP-C5	64	3	5.4	3	5.6
67465637	EHI_037190	serine carboxypeptidase Sp2	54	2	2.7	5	5.2
544088	EHI_074180	Cysteine proteinase, CP-A1	35	2	5.6	4	14
67480901	EHI_152220	Peptidase-CP-C4	58	2	4.6	3	7.4
67469932	EHI_168240	cysteine proteinase, CP-A5	35	1	5.3	3	7.9
TRAFFIC
67473751	EHI_043010	V-type ATPase, A subunit	67	4	8.6	8	17
67482995	EHI_004640	Vesicle-fusing ATPase	83	4	7.1	7	13
183230297	EHI_110350	thioredoxin	59	3	8.1	5	13
67481369	EHI_189850	V-type ATPase, B subunit	55	3	6.5	5	13
67480033	EHI_026340	thioredoxin	14	3	19	3	19
67463274	EHI_160900	Sec1 family protein	60	2	2.1	4	8.3
67480121	EHI_133970	thioredoxin	40	2	6.2	4	16
52352493	N/A	Sec61 alpha subunit	52	2	6.1	3	8.5
67481321	EHI_169820	SNF7 family protein	24	2	11	3	18
SIGNALLING
67466081	EHI_192810	small GTPase Rab7A	23	6	43	7	42
67473169	EHI_143650	Rab family GTPase	23	5	16	5	24
67467259	EHI_135190	protein kinase	101	5	9.2	3	4.7
67482011	EHI_153690	Rab family GTPase	22	4	15	5	21
67481145	EHI_177520	Rab family GTPase	23	4	22	4	26
67474492	EHI_181250	Rho family GTPase	22	4	6.6	3	6.6
67470476	EHI_169280	Rab family GTPase	23	4	22	2	12
67483055	EHI_081330	Rab family GTPase	23	3	21	5	35
67470390	EHI_058090	Ras family GTPase	21	3	14	4	24
67467196	EHI_146950	acid phosphatase	49	3	28	3	38
67471776	EHI_129750	Rho family GTPase	22	3	21	3	15
67466595	EHI_124880	inorganic pyrophosphatase	28	3	21	3	18
67474054	EHI_107250	small GTPase Rab11B	24	2	10	6	26
67466375	EHI_046390	Rab family GTPase	24	2	5.2	4	23
183234347	EHI_101280	protein tyrosine kinase domain	134	2	2.2	3	2.7
67482145	EHI_186990	tyrosine kinase	101	2	3	3	4.8
67472102	EHI_082070	Rab family GTPase	23	2	11	3	22
67465441	EHI_040310	Rab family GTPase	21	2	12	3	12
67473888	EHI_070730	Rho family GTPase	22	2	12	2	12
METABOLISM
571367	N/A	nicotinamide nucleotide transhydrogenase	118	23	18	22	18
67469345	EHI_071590	protein disulfide isomerase	42	11	29	16	36
1888325	N/A	pyruvate:ferredoxin oxidoreductase	128	7	8.3	18	16
67475859	EHI_197160	sulfate adenylyltransferase	48	7	19	11	29
183234019	EHI_007330	beta-N-acetylhexosaminidase, beta subunit	64	6	8.3	7	10
67479081	EHI_076870	steroid 5-alpha reductase	34	6	18	5	19
67473032	EHI_150490	alcohol dehydrogenase	96	5	7.7	10	9
18031893	N/A	glycogen phosphorylase	98	5	6.1	2	3.7
67466006	EHI_130700	enolase	47	4	13	6	21
67479419	EHI_084680	4-alpha-glucanotransferase	97	3	3.8	3	5.2
67480557	EHI_023430	glucosidase	100	3	4.5	2	2.9
67484224	EHI_009530	pyruvate phosphate dikinase	98	2	4.3	7	9.8
67481857	EHI_179080	sulfate adenylyltransferase	53	2	4.4	5	17
183235615	EHI_156710	3-ketoacyl-CoA synthase 4	27	2	10	3	14
BIOGENESIS
67478710	EHI_199590	70 kDa heat shock protein	73	14	29	16	31
67467760	EHI_163480	90 kDa heat shock protein	81	8	11	13	24
67468932	EHI_052860	heat shock protein 70	72	4	8.8	10	17
67463408	EHI_102170	elongation factor 1-alpha 1	48	3	4.3	8	9.7
67467661	EHI_146340	40S ribosomal protein S3	27	3	6.6	7	27
183232561	EHI_158240	fatty acid elongase	57	3	3.8	5	8.9
67474975	EHI_001950	heat shock protein 70 family	74	3	6.7	4	8.2
67484146	EHI_093790	dolychil-diphosphooligosaccharide	49	3	7.3	2	8.3
67473265	EHI_065270	40S ribosomal protein S3a	29	2	9.4	11	39
67465453	EHI_003940	40S ribosomal protein S4	37	2	6.4	10	33
67462433	EHI_081410	40S ribosomal protein SA	29	2	7.5	6	18
67466982	EHI_160990	40S ribosomal protein S16	18	2	18	5	37
67484120	EHI_093900	DEAD/DEAH box helicase	44	2	5.6	5	14
67472614	EHI_098780	60S ribosomal protein L10	24	2	10	3	10
67473391	EHI_126140	60S ribosomal protein L9	22	2	5.6	3	13
67477941	EHI_111000	fatty acid elongase	56	2	1.6	3	3.8
67481501	EHI_112870	fatty acid elongase	54	2	2.3	3	5.9
67467184	EHI_147010	long-chain-fatty-acid--CoA ligase	77	2	3.5	3	6.2
67466605	EHI_188590	long-chain-fatty-acid--CoA ligase	73	2	2	3	7.4
67468219	EHI_083270	ubiquitin	9	2	32	3	40
67473407	EHI_126210	histone H2A	18	2	12	3	25
67483764	EHI_009800	phosphatidylserine synthase	53	2	4.5	2	5.4
